# Supplementary material for: Synthesis of Folic Acid-Functionalized Hybrid Mesoporous Silica Nanoparticles and In Vitro Evaluation on MCF-7 Breast Cancer Cells
Source: Int J Mol Sci. 2026 Jan 22;27(2):1092. doi: 10.3390/ijms27021092 (PMC12841693; doi:10.3390/ijms27021092)
Supplement: Supplementary file 1 [file ijms-27-01092-s001.zip]

Archive with 1 entries (1 files):
- ijms-4006384-supplementary.pdf
